# Supplementary material for: CUL3-related neurodevelopmental disorder: Clinical phenotype of 20 new individuals and identification of a potential phenotype-associated episignature
Source: HGG Adv. 2024 Nov 4;6(1):100380. doi: 10.1016/j.xhgg.2024.100380 (PMC11617854; doi:10.1016/j.xhgg.2024.100380)
Supplement: Data S1. Tables S1–S4 [file mmc2.xlsx]

## Sheet: Table S1
Case	Label	Variant type	dbSNP	Amino acid change	Align GVGD	CADD	MutationTaster	PolyPhen2	SIFT	AlphaMissense	Structure	Splicing	ΔΔG DynaMut2
1	NEDAUS	Nonsense		c.900C>G p.(Tyr300*)
2	NEDAUS	Frameshift		c.137delG p.(Arg46Leufs*32)
3	NEDAUS	Nonsense		2266C>T p.(Arg756*)
4	NEDAUS	Nonsense		c.1636C>T p.(Arg546*)
5	NEDAUS	Frameshift		c.1336_1337del p.(Val446Phefs*2)
6	NEDAUS	Nonsense		c.2223dup p.(Lys742*)
7	NEDAUS	Nonsense		c.1539G>A p.(Trp513*)
8	NEDAUS	Frameshift		c.179_180delAT p.(Asn60Serfs*8)
9	NEDAUS	Frameshift		c.1007del p.(Lys336Argfs*13)
10	NEDAUS	Missense		c.2246T>C p.(Ile749Thr)	Most likely to interfere with function (C65)	1% most deleterious substitution (27.2)	Deleterious (93|7)	Probably damaging (1)	Deleterious (0)	Likely pathogenic (0.994)	No structural damage		Destabilising (-1.8 kcal/mol)
11	NEDAUS	Nonsense		2266C>T p.(Arg756*)
12	NEDAUS	Frameshift		c.1020_1023dup p.(Ile342Leufs*11)
13	NEDAUS	Splice site		c.540-2A>G p.?								Strong effect
14	NEDAUS	Nonsense		c.1654C>T p.(Arg552*)
15	NEDAUS	Nonsense		c.1777C>T p.(Gln593*)
16	NEDAUS	Frameshift		c.493_494del p.(Leu165Ilefs*37)
17	NEDAUS	Frameshift		c.978del p.(Ala327Leufs*22)
18	NEDAUS_VUS_positive	Deletion		arr[GRCh37] 2q36.1q36.2(224877730_225811469)x1
19	NEDAUS_VUS	Missense		c.854T>C p.(Val285Ala)	Least likely to interfere with function (C0)	1% most deleterious substitution (25.8)	Deleterious (82|18)	Probably damaging (0.96)	Tolerated (0.18)	Likely pathogenic (0.746)	No structural damage		Destabilising (-1.12 kcal/mol)
20	NEDAUS_VUS	Missense		c.223A>C p.(Thr75Pro)	Least likely to interfere with function (C0)	1% most deleterious substitution (24.4)	Deleterious (79|21)	Probably damaging (0.97)	Tolerated (0.14)	Likely pathogenic (0.963)	No structural damage		Destabilising (-0.29 kcal/mol)
21	NEDAUS_VUS	Missense		c.443G>A p.(Arg148Gln)	Least likely to interfere with function (C0)	0.1% most deleterious substituton (31)	Deleterious (89|11)	Probably damaging (1)	Deleterious (0.03)	Likely pathogenic (0.929)	No structural damage		Destabilising (-0.88 kcal/mol)
22	NEDAUS_VUS	Missense		c.223A>C p.(Thr75Pro)	Least likely to interfere with function (C0)	1% most deleterious substitution (24.4)	Deleterious (79|21)	Probably damaging (0.97)	Tolerated (0.14)	Likely pathogenic (0.963)	No structural damage		Destabilising (-0.29 kcal/mol)
23	NEDAUS_VUS	Splice site		c.1207-3C>T p.?								Weak effect
24	NEDAUS_VUS	Splice site		c.1708-1G>A p.?								Strong effect
25	NEDAUS_negative	Frameshift		c.1526del p.(Thr509Argfs*32)
26	NEDAUS_negative	Frameshift		c.856del p.(His286Ilefs*3)

## Sheet: Table S2
Case	1	2	3	4	5	6	7	8	9	10	11	12	13	14	15	16	17	18			19	20	21	22	23	24	25	26
General information
Gender	M	M	F	M	M	M	F	M	M	F	M	M	M	M	F	F	M	M			F	M	F	F	M	F	F	F
Age now	20	17	6	42	21	6	5	14	5	6	28	11	3		6	10	10	6			8	6	10	21	52	5	13	15
Clinical information
Prenatal																			positive										negative		total cohort
IUGR	+	+	+	-	+	+	-	NA	-	+	-	+	-	-	+	-	+	+	10 / 17	0.588235	-	NA	-	-	-	+	+	-	2 / 7	0.285714	12 / 24	0.5
Feeding problems	-	-	NA	+	+	-	-	NA	+	+	NA	NA	+	-	-	-	-		5 / 14	0.357143	-	NA	-	-	-	-	+	-	1 / 7	0.142857	6 / 21	0.285714
Perinatal complications	+	-	+	+	-	-	-	NA	-	+	+	+	+	-	-	+	-	+	9 / 17	0.529412	-	NA	-	-	+	+	+	+	4 / 7	0.571429	13 / 24	0.541667
Growth
Obesity	-	-	-	+	-	-	-	NA	-	-	NA	-	-	NA	NA	+	-	-	2 / 14	0.142857	-	-	-	NA	NA	-	-	+	1 / 8	0.125	3 / 22	0.136364
Microcephaly	+	+	-	-	-	-	-	NA	-	+	NA	-	-	-	-	-	+	-	4 / 16	0.25	-	-	-	-	-	+	+	-	2 / 8	0.25	6 / 24	0.25
Macrocephaly	-	-	-	+	-	-	-	NA	-	-	NA	-	-	-	-	-	-	-	1 / 16	0.0625	-	-	-	-	+	-	-	-	1 / 8	0.125	2 / 24	0.0833333
Development/behavior
Intellectual disability	+	+	+	-	+	+	+	NA	+	+	+	+	NA	-	NA	-	+	+	12 / 15	0.8	+	-	+	+	NA	-	+	+	5 / 7	0.714286	17 / 22	0.772727
Developmental delay	+	+	+	+	+	+	+	NA	+	+	+	+	+	-	+	+	+	+	16 / 17	0.941176	+	-	+	+	+	-	+	+	6 / 8	0.75	22 / 25	0.88
Behavior abnormalities	+	+	+	+	+	+	+	NA	+	-	NA	+	NA	+	NA	+	+	-	12 / 14	0.857143	-	+	-	+	NA	-	+	+	4 / 7	0.571429	16 / 21	0.761905
Motor delay	NA	+	+	+	+	+	+	NA	-	+	+	+	+	+	+	+	+	+	15 / 16	0.9375	+	NA	+	+	NA	-	-	+	4 / 6	0.666667	19 / 22	0.863636
Speech delay	+	+	+	-	+	+	+	NA	+	+	+	+	-	+	-	-	+	+	13 / 17	0.705882	+	+	+	+	NA	+	+	+	7 / 7	1	20 / 24	0.833333
Learning disorder	+	+	+	-	+	+	+	NA	+	NA	+	+	NA	NA	NA	+	+	+	12 / 13	0.857143	+	NA	NR	+	+	-	+	+	5 / 6	0.833333	17 / 19	0.894737
ADHD	-	+	NA	-	-	+	-	NA	-	NA	NA	+	NA	-	NA	+	-	-	4 / 12	0.333333	-	NA	-	-	NA	-	-	-	0 / 6	0	4 / 18	0.222222
ASD diagnosis	-	-	-	+	-	+	-	NA	-	NA	+	+	NA	+	NA	-	+	-	6 / 17	0.352941	-	NA	-	-	NA	-	-	+	1 / 6	0.166667	7 / 23	0.304348
Neurologic
Hypotonia	-	+	+	-	+	-	-	NA	+	+	-	-	+	+	-	-	-	-	7 / 17	0.411765	+	NA	-	NA	-	-	-	-	1 / 6	0.166667	8 / 23	0.347826
Gait disturbance	-	+	-	+	+	NA	-	NA		+	-	-	NA	-	NA	-	-	-	4 / 14	0.285714	+	NA	-	+	NA	-	-	+	3 / 6	0.5	7 / 20	0.35
Epilepsy	-	+	-	+	-	-	-	NA	-	+	-	-	-	-	-	-	-	-	3 / 17	0.176471	+	-	-	-	NA	-	-	-	1 / 7	0.142857	4 / 24	0.166667
Tremor/ Spasm	-	+	-	+	-	-	-	NA	-	-	-	-	-	-	-	-	-	-	2 / 17	0.117647	+	-	-	-	NA	-	-	-	1 / 7	0.142857	3 / 24	0.125
MRI abnormalities	NA	+	NA	+	+	NA	NA	NA	NA	+	NA	-	NA	-	+	-	-	NA	5 / 9	0.555556	-	NA	NA	-	NA	-	-	NA	0 / 4	0	5 / 14	0.357143
Dysmorphisms
Triangular-shaped face	-	-	-	-	-	-	-	NA	+	-	-	+	-	-	-	-	-	-	2 / 17	0.117647	-	-	-	-	NA	+	+	-	2 / 7	0.285714	4 / 24	0.166667
Large forehead	-	-	+	+	+	+	+	NA	+	-	+	+	+	-	-	-	-	-	9 / 17	0.529412	-	NA	+	-	NA	+	+	-	3 / 6	0.5	12 / 23	0.521739
Large, rounded nose	-	-	-	-	-	-	-	NA	-	+	-	-	+	-	-	-	-	-	2 / 17	0.117647	-	+	+	-	NA	-	-	+	3 / 7	0.428571	5 / 24	0.208333
Small ears	+	+	+	-	-	-	-	NA	NA	+	+	-	-	-	-	-	-	+	6 / 16	0.375	-	-	-	-	NA	-	-	-	0 / 7	0	6 / 23	0.26087
Deep-set eyes	-	-	-	-	-	-	+	NA	+	+	-	-	-	-	-	+	+	-	5 / 17	0.294118	-	-	-	-	NA	-	+	+	2 / 7	0.285714	7 / 24	0.291667
Pointed chin	+	+	-	-	-	-	+	NA	+	+	-	+	-	-	-	+	+	+	9 / 17	0.529412	-	-	-	+	NA	+	+	-	3 / 7	0.428571	12 / 24	0.5
Other
Cardiac anomalies	-	-	-	+	-	-	+	NA	-	+	+	-	-	-	+	-	+	-	6 / 17	0.352941	-	-	-	-	NA	-	-	-	0 / 7	0	6 / 24	0.25
Scoliosis	-	-	-	-	-	NA	-	NA	-	-	NA	NA	-	-	-	-	+	-	1 / 14	0.0714286	-	-	+	-	NA	-	-	-	1 / 7	0.142857	2 / 21	0.0952381
Kyphosis	+	-	-	-	-	-	-	NA	-	-	NA	NA	-	-	-	-	-	-	1 / 15	0.0666667	-	-	-	-	NA	-	-	-	0 / 7	0	1 / 22	0.0454545
Musculoskeletal anomalies	-	-	+	-	-	-	-	NA	-	+	NA	-		-		-	+		3 / 16	0.1875	-	NA	-		NA	-	+	-	1 / 6	0.166667	4 / 22	0.181818
Dental anomalies	-	-	+	-	-	NA	-	NA	-	+	NA	NA	-	-	-	-	+		3 / 14	0.214286	-	NA	-	-	NA	-	+	+	2 / 6	0.333333	5 / 21	0.238095
Cleft lip/palate	-	-	-	-	-	-	-	NA	-	-	-	-	-	-	-	-	-	+	1 / 17	0.0588235	-	-	-	-	NA	-	-	-	0 / 7	0	1 / 24	0.0416667
Eye/vision anomalies	-	+	-		-	-	+	NA	-	+	+	+	+	-	-	-	-	-	6 / 17	0.352941	-	+	-	-	NA	-	+	+	3 / 7	0.428571	9 / 24	0.375
Food/hand anomalies	+	-	-	-	-	-	-	NA	+	+	-	-	+	+	+	+	+	+	9 / 17	0.529412	-	+	-	+	+	+	+	+	6 / 8	0.75	15 / 25	0.6
Cutaneous anomalies	+	-	-	-	-	-	-	NA	-	+	+	-	-	-	-	+	-		3 / 17	0.176471	-	-	+	-	NA	-	+	+	3 / 7	0.428571	6 / 24	0.25
NA not available, F Female, M Male, dn de novo, ASD autism spectrum disorder, ­ over 2 SD, ¯ under 2 SD, N between -2 SD and +2 SD

## Sheet: Table S3
Case	1	2	3	4	5	6	7	8	9	10	11	12	13	14	15	16	17	18	19	20	21	22	23	24	25	26
Siganture outcome	Positive	positive	positive	positive	positive	positive	positive	positive	positive	positive	positive	positive	positive	positive	positive	positive	positive	positive	negative	negative	negative	negative	negative	negative	negative	negative
Variant information
Variant type	Nonsense	Frameshift	Nonsense	Nonsense	Frameshift	Nonsense	Nonsense	Frameshift	Frameshift	Missense	Nonsense	Frameshift	Splice site	Nonsense	Nonsense	Frameshift	Frameshift	Deletion	Missense	Missense	Missense	Missense	Splice site	Splice site	Frameshift	Frameshift
Variant NM_003590.5	c.900C>G p.(Tyr300*)	c.137delG p.(Arg46Leufs*32)	c.2266C>T p.(Arg756*)	c.1636C>T p.(Arg546*)	c.1336_1337del p.(Val446Phefs*2)	c.2223dup p.(Lys742*)	c.1539G>A p.(Trp513*)	c.179_180delAT p.(Asn60Serfs*8)	c.1007del p.(Lys336Argfs*13)	c.2246T>C p.(Ile749Thr)	c.2266C>T p.(Arg756*)	c.1020_1023dup p.(Ile342Leufs*11)	c.540-2A>G p.?	c.1654C>T p.(Arg552*)	c.1777C>T p.(Gln593*)	c.493_494del p.(Leu165Ilefs*37)	c.978del p.(Ala327Leufs*22)	arr[GRCh37] 2q36.1q36.2(224877730_225811469)x1	c.854T>C p.(Val285Ala)	c.223A>C p.(Thr75Pro)	c.443G>A p.(Arg148Gln)	c.223A>C p.(Thr75Pro)	c.1207-3C>T p.?	c.1708-1G>A p.?	c.1526del p.(Thr509fs)	c.856delC p.(His286Ilefs*3)
Inheritance	De novo	De novo	Paternal	NA	De novo	NA	De novo	Paternal	De novo	De novo	Paternal	De novo	De novo	De novo	De novo	De novo	De novo	NA	De novo	Paternal	De novo	De novo	De novo	De novo	De novo	De novo
Classification	LP	LP	LP	LP	LP	LP	P	LP	LP	P	LP	LP	LP	P	LP	P	LP	VUS	LP	VUS	VUS	VUS	P	LP	LP	LP
General information
Sex	M	M	F	M	M	M	F	M	M	F	M	M	M	M	F	F	M	M	F	M	F	F	M	F	F	F
Age now	20 years	16.5 years	6 years	42 years	21 years	6 years	5 years	14 years	5 years	6 years	28 years	11 years	3 years	9 years	6 years	10 years 10 y	10 years	6 years	8 years	6 years	10 years	21 years	52 years	5 years	13 years	15 years
Clinical information
Prenatal
IUGR	Yes, birth weight around 3kg at AD39+5 (p5-p10)	+	Yes, 1798 gram at AD37+1 weeks	-	Yes (< p3)	+	-	NA	-	+	No, birth weight 2700 gram at AD 37 weeks	Yes, 2175gram at AD 40+1 weeks	-	-	+	-	+	Yes, 32+5; 1570 gr	-	NA	-	-	Birth weight 2500g at 38 wks of gestation. Length 43 cm.	Birthweight 2515g at 36 wks of gestation. Length 43 cm(-1.78 SDS)	+	-
Feeding problems	No	-	unknown	+	+	-	-	NA	+	Severe	unknown	NA	+	-	-	-	-		-	NA	-	-	7 days administration in the neonatal period: feeding roblems, stiffness.	-	+	-
Perinatal complications	Caesarian section for fetal distress, likely good start	-	Apgar 9/10, incubator, iv because of (mild) hypoglycemia	Induction of labour H40 due to maternal hypertension	-	-	-	NA	-	Decreased fetal movements, oligohydramnios, low APGAR score, neonatal respiratory distress, intreaventricular hemorrhage	Emergency caesarean section, perinatal asphyxia (cerebral paresis as probable result)	S,c, for fetal distress, but relatively good start AS 9/10, perinatal hypothermia and hypoglycemia	Short need of extra oxygen, Apgar scores 7/8/9	-	-	Decreased fetal movement	-	Respiratory distress, 5 days CPAP	-	NA	-	-	Macrocephaly	Oligohydramnios	Small placenta and thin umbilical cord. RS virus infection 6 w pp	Breach position requiring c-section
Growth (with SD if provided by clinician)
Age at last assessment (years)	17 years	16 years	2 years	42 years	18 years	4 years	5 years	NA	3,5 years	6 years	NA	3 years	18 months	9 years	14 months	8 years	9 years	22 months	7 years	3,5 years	8 years	11 years	NA	3 years	12 years	15 years
Height	180 cm (-0.3SD)	160cm	79.5 cm (-2.4 SD)	178 cm	175 cm	112 cm	112cm (-0.2SD)	NA	90 cm (-2,65SD)	106 cm	NA	98cm (-1,25 SD)	81 cm (25th centile)		80 cm (80th centile)	116 cm	141 cm	(6 years)) 125 cm (+1SD)	109.5cm (-2.2SD)	106cm (+1.2 SD)	0,8 SDS	149 cm (50th centile)	NA	88 cm (-2,1 SD)	145.5 cm (-2.48SD)	170 cm (+0.5 SD)
Weight	56.2 kg; BMI 17.4 kg/m2 (-1.8SD)	38 kg	9.5 kg (1.3 SD for height)	117 kg; BMI 36.9 kg/m2	64 kg; BMI 20.9 kg/m2	18,25 kg; BMI 14.5 kg/m2 (-1SD)	20,2kg (+0.4); BMI 16,1 kg/m2 (+0,7 SD)	NA	11,6 kg (-2,96SD); BMI 14.3 kg/m2 (-,3SD)	19 kg; BMI 16.9 kg/m2 (+1,1 SD)	NA	15kg, (-0,2SD/L)	11.5 kg (-0,2SD)/L)		NA	27 kg; BMI 20.1 kg/m2 (+2.1 SD)	30.5 kg; BMI 15.3 kg/m2 (-0,3 SD)	25 kg (6 years) (+1 SD)	20.3kg (-0.76SD)	16,2 kg; BMI 14.4 kg/m2 (-1,2 SD)	2,0 SDS (w/h)	NA	NA	10.65 kg; BMI 13.8 kg/m2 (-1,64 SD)	30 kg (-1.61 SD)	78 kg (+2.4 SD); BMI 27 (+2.3 SD)
Obesity	-	-	-	+	-	-	-	NA	-	-	NA	-	-		NA	+	-	-	-	-	-	NA	NA	-	-	+
Head circumference	53 cm (-2.3SD)	50cm	46.3 cm (-1.1 SD)	62.5 cm	58,5 cm	49.8 (-0,57 SD) ( at 3yr)	50cm (-0,4)	NA	50,5 cm (-0,4SD)	NA	NA	50,2 cm (-0.3 SD)	46 cm (5th centile)		45.2 cm (20th centile)	51 cm	51.5 cm	32 cm at 3 weeks (-3,8SD)	49.5cm (-1.43SD)	50	1,4 SDS	53 cm (50th centile)	NA	45 cm (-2,66 SD)	49 cm (-3.01 SD)	57 cm (+1.26 SD)
Microcephaly	+	+	-	-	-	-	-	NA	-	+	NA	-	-		-	-	10° percentile	-	-	-	-	-	-	+	+	-
Macrocephaly	-	-	-	+	-	-	-	NA	-	-	NA	-	-		-	-	-	-	-	-	-	-	+	-	-	-
Development/behavior
Intellectual disability	Mild	+	+	-	+	+	Borderline	NA	+	+	Mild	+	NA	-	NA	-	+	+	Severe	-	Mild	Borderline IQ	NA	-	+	Mild
IQ if available	WISC TIQ 53, VIQ<55, PIQ 57.	NA	BSID-III-NL 2 yrs: index score 77 (95% CI 71-89), concordant with developmental age 17 months. No results of later neuropsychological tests, but these have been done	NA	TIQ 60	at age of 4 yrs - dvelopment cf. 2 yr)	IQ78	NA	60	NA	TIQ around 55	total IQ around 50 to 60 tyested just before 7yrs	NA	-	NA	NA	NA	IQ 57	<20	NA	NA	IQ of 78 with dysharmonic profile (VIQ=85 and PIQ=75)	NA	NA	62-72	NA
Developmental delay	+	+	+	+	+	+	+	NA	+	Severe	+	+	+	+	+	Mild	Severe	+	+	-	mild	+	+	-	+	+
Behavior abnormalities	Social difficulties	+	Hair pulling but stopped	+	+	Frustrated, anxiety	Tantrums	NA	+	-	Unknown	+	NA	+	NA	Mild	+	-	-	Stress sensitive, overexitable	-	Anxiety	NA	-	+	+
Motor delay	-	+	+	+	+	delay fine motor coordination	Mild	NA	-	Cannot sit without support	+	Mild	+	+	+	Poor fine motor coordination	+	Walking independently 2 years	+	NA	+	+	NA	-	-	Mild
Speech delay	+	+	+	-	+	+	+	NA	+	Absence of speech	+	+	-	+	-	-	+	Words on time, sentences later	+	+	+	+	NA	Mild	+	+
Learning disorder	+	+	+	-	+	Special education	+	NA	+	NA	+	+	NA	NA	NA	Mild	+	+	+	NA	Unknown	Special education	+	-	+	+
ADHD	-	+	Unknown	-	-	Reduced attention regulation	-	NA	-	NA	Unknown	+	NA	-	NA	Reduced attention regulation	-	-	-	NA	-	-	NA	-	-	-
ASD diagnosis	-	-	-	+	-	Poor contact with other children	-	NA	-	NA	PDD-NOS	+	NA	+	NA	-	+	-	-	NA	-	-	NA	-	-	+
Neurologic
Hypotonia	-	+	Not clear, but marked hypermobility	-	In infancy	-	-	NA	+	+	-	-	+	+	-	-	-	-	+	NA	-	NA	-	-	-	-
Gait disturbance	-	+	-	+	+	NA	-	NA		Cannot walk	-	-	NA	-	NA	-	-	-	+	NA	-	Mild	NA	-	-	+
Epilepsy	-	+	-	+	-	-	-	NA	-	+	-	-	-	-	-	-	-	-	+	-	-	-	NA	-	-	-
Tremor/ Spasm	-	+	-	+	-	-	-	NA	-	-	-	-	-	-	-	-	-	-	Tremor	-	-	-	NA	-	-	-
MRI abnormalities	Not performed	+	Not performed	+	+	NA	NA	NA	NA	Thin corpus callosum, signs of previous IVH	Unknown	Normal at 3,8 yrs	NA	-	Mild delay myelinisation	-	-	Not performed	-	NA	Not performed	-	NA	-	-	Root compression S1; brain MRI unremarkable
Dysmorphisms
Triangular-shaped face	-	-	-	-	-	-	-	NA	+	-	-	+	-	-	-	-	-	-	-	-	-	-	NA	+	+	-
Large forehead	-	-	+	+	+	+	+	NA	+	-	+	+	+	-	-	-	-	-	-	NA	+	-	NA	+	+	-
Large round nose	-	-	-	-	-	-	-	NA	-	+	-	-	+	-	-	-	-	-	-	+	+	-	NA	-	-	+
Small ears	+	+	+	-	-	-	-	NA	NA	+	+	-	-	-	-	-	-	Low and rotated	-	-	-	-	NA	-	-	-
Deep-set eyes	-	-	-	-	-	-	+	NA	+	+	-	-	-	-	-	+	+	-	-	-	-	-	NA	-	+	Upslant
Pointed chin	+	+	-	-	-	-	+	NA	+	+	-	+	-	-	-	+	+	Broad chin	-	-	-	Yes (but also in mother)	NA	+	+	-
Other
Cardiac anomalies	-	-	-	LVH (hypertension)	-	-	Murmur	NA	-	Atrial septal defect and mild right ventricle hypertrophy.	ASD or VSD	-	-	-	VSD	-	Stenosis of pneumonic and aortic valves	-	-	-	-	-	NA	-	-	-
Scoliosis	-	-	-	-	-	NA	-	NA	-	-	Unknown	NA	-	-	-	-	+	-	-	-	+	-	NA	-	-	-
Kyphosis	+	-	-	-	-	-	-	NA	-	-	Unknown	NA	-	-	-	-	-	-	-	-	-	-	NA	-	-	-
Musculoskeletal anomalies	-	-	Hypermobility	-	-	-	-	NA	-	Low muscle mass	Unknown	-		-		-	Joint laxity		-	NA	-		NA	-	+	-
Dental anomalies	-	-	No, but small mouth	-	-	NA	-	NA	-	+	Unknown	NA	-	-	-	-	Arched palate, open bite with malposition of several elements		-	NA	-	-	NA	-	Plaque	Multiple additional tooth
Cleft lip/palate	-	-	-	-	-	-	-	NA	-	-	-	-	-	-	-	-	-	Submuceus cleft palate	-	-	-	-	NA	-	-	-
Eye/vision anomalies	-	+	-		-	-	Strabismus	NA	-	Esotropia, myopia, pallor of the optic discs	juvenile glaucoma, unilateral dermoid cyst in eye	slightly, suboptimal vision	Strabismus	-	-	-	-	-	-	Amblyopia	-	-	NA	-	Congenital fine horizontal and rotational nystagmus ODS. Mild hypermetropia ODS. Exotropia OD	Myopia
Food/hand anomalies	Slender fingers.	-	-	-	-	-	-	NA	II/III syndactyly toes	Long overlapping fingers and toes, broad halluces	-	-	Short broad hands with tapering fingers	+	Short broad hands with tapering fingers and clinodactyly 5th fingers, broad halluces	Short toes and fingers	V finger clinodactily, hands	Fifth toe: very small nail, no clinodactyly	-	Clinodactyly	-	Lomg hallucis and short 2 to 5th toes	Pes cavus	Clinodactyly	+	Unilateral simian crest, short toes
Cutaneous anomalies	Deep hand creases, callus on both palms just below the fingers (not sports/work-related), rough skin on palms and fingers. No hyperkeratosis on feet.	-	-	-	-	-	-	NA	-	Dry skin	Skin tags at birth, under chin and left corner of mouth	-	-	-	-	Dermatophagia, scaly skin on legs	-		-	-	2 CALM	-	NA	-	+	Hirsutism
Other	Preauricular tag right ear, two small skin defects (preaurical pits?) left ear		Also straight eyebrows, small mouth		-	-	-		Small face, metopic ridge,	Medial flare of eyebrows, prominent metopic ridge	Cerebral paresis (due to perinatal asphyxia?), bilaterlal ptosis	Probable asthma	Laryngomalacia	-	-	Prominent nasal bridge, large tip of nose, poor eye contact, high pitched voice, high and prominent forehead, sparse lateral eyebrow, upslanted palpebral fissure, midface hypoplasia, prominent philtrum, mild prognathism, recurrent bronchiolitis, shyness.	Low set of the ears, oblique rim, prominence of the philtrum, single bilateral fold on the hands	Sometimes asthma		-	Pes planovalgus, mild hypermobility	-	Pseudohypoaldosteronsime type IIE.At the age of 8 months, administered with retinal bleeding, bulging fontanelle, hepatomegaly and convulsions, possibly due toe hypersensitivity for phenolphtaleine (agarol)	Recurrent fever, pelvicaliceal enlargement of the left kidney and scar, grade 4 vesicoureteral reflux, delayed closure of the anterior fontanelle.		Pubertas praecox
NA not available, F Female, M Male, dn de novo, ASD autism spectrum disorder, ­ over 2 SD, ¯ under 2 SD, N between -2 SD and +2 SD

## Sheet: Table S4
Probe	Methylation % difference	p value	Adjusted p value	chromosome	position	UCSC Gene name(s)	UCSC gene type(s)	UCSC CpG island
cg08537783	-5.52021	1.02549e-08	0.00312593	1	10795394	CASZ1;CASZ1	5'UTR;5'UTR
cg20625967	-6.09931	1.62492e-07	0.0103848	15	42328655
cg03039002	-10.415	7.50709e-07	0.0147634	13	53776259			chr13:53774264-53776345
cg12626043	8.64542	1.79744e-06	0.0228291	8	145914452			chr8:145909676-145912846
cg16751357	-9.34979	3.17742e-06	0.024627	6	35150268			chr6:35149971-35150391
cg27448426	-5.45786	3.23195e-06	0.024627	7	104413036	LHFPL3	Body
cg22606325	-7.93996	4.11771e-06	0.0258798	20	22471530
cg02646491	-5.87358	4.5693e-06	0.0273021	11	2890710	KCNQ1DN	TSS1500	chr11:2890388-2891337
cg14105566	-6.19272	4.78337e-06	0.028006	2	121107846	INHBB	3'UTR	chr2:121106946-121107536
cg12765064	-8.52792	7.07673e-06	0.0282203	17	47968352			chr17:47967873-47968409
cg26516532	-7.7533	6.72367e-06	0.0282203	1	17475832			chr1:17475702-17476075
cg12589798	-6.06534	6.04482e-06	0.0282203	20	44839734	CDH22	Body	chr20:44838887-44839204
cg24667608	6.21033	7.92113e-06	0.0292672	4	128703125	HSPA4L	TSS1500	chr4:128702830-128704215
cg04035597	-5.26249	1.32227e-05	0.0344163	8	19794539			chr8:19796843-19798006
cg22625519	-6.85844	1.38717e-05	0.0345794	6	1524190			chr6:1524153-1524543
cg09454315	-9.72798	1.524e-05	0.035965	5	322716	AHRR;AHRR	Body;Body	chr5:320788-323010
cg16415457	-8.93886	1.6543e-05	0.0372153	3	23713441
cg01335180	-9.96208	1.92067e-05	0.0388149	1	161576580	HSPA7	Body	chr1:161575534-161576908
cg22574782	-6.86865	1.93072e-05	0.0388149	20	51779088	TSHZ2	Body
cg26740942	-6.29485	2.05556e-05	0.0394057	17	37123711	FBXO47	TSS200
cg19560579	-8.26135	2.27478e-05	0.0403088	20	39293327
cg08093099	-5.23475	2.36955e-05	0.0403088	5	173765406	LINC01411	Body
cg21778743	-7.20543	2.77446e-05	0.0412102	2	24397871	FAM228A	TSS200	chr2:24397645-24398194
cg27256515	-6.9071	3.24326e-05	0.0432975	16	1143566	C1QTNF8	Body	chr16:1142315-1144087
cg16170874	-6.85472	3.53449e-05	0.043816	16	68014428	DPEP3;DPEP3;DPEP3;DPEP3	1stExon;1stExon;5'UTR;5'UTR	chr16:68013967-68014545
cg21834123	5.25457	3.52994e-05	0.043816	15	56036238	PRTG	TSS1500	chr15:56034562-56035712
cg03140378	-9.80193	3.58342e-05	0.044223	20	55787633	BMP7-AS1;BMP7	TSS1500;Body
cg24320843	7.01637	3.77157e-05	0.0451732	3	140828746	SPSB4	Body
cg13220917	-7.32036	4.0054e-05	0.0463437	2	242480249			chr2:242480444-242481818
cg11262216	-6.86937	4.07405e-05	0.0467965	17	41723227	MEOX1;MEOX1;MEOX1	Body;Body;Body	chr17:41723219-41723826
cg13115265	-8.81497	4.17801e-05	0.0468475	13	62824696
cg05763097	-8.11659	4.20287e-05	0.0468475	14	103569340	C14orf73	Body	chr14:103568365-103571499
cg26207380	-8.51813	4.33596e-05	0.0470259	8	144222015
cg09708295	-6.55536	4.52683e-05	0.0477508	2	121107411	INHBB	Body	chr2:121106946-121107536
cg25691763	-5.05716	4.92457e-05	0.0493748	6	13874001			chr6:13873765-13874262
cg16101008	-11.2573	6.11295e-05	0.0529365	1	10698719	CASZ1	3'UTR	chr1:10698299-10698910
cg17596731	-6.81347	6.25981e-05	0.0536739	5	1726243			chr5:1725986-1726327
cg03869848	-6.47439	6.6264e-05	0.0546477	20	20868744
cg23451221	-5.85362	6.62036e-05	0.0546477	10	135160726	PRAP1;PRAP1	TSS200;TSS200
cg26953232	5.62795	6.68374e-05	0.0548413	6	32942494	BRD2;BRD2	Body;Body	chr6:32939275-32940954
cg08453205	-10.058	6.93638e-05	0.0552775	5	179588440	RASGEF1C	5'UTR	chr5:179588400-179588773
cg12519676	-9.25055	7.23812e-05	0.0556454	4	174912210
cg22951411	5.40863	8.22592e-05	0.0583127	19	57375307			chr19:57375842-57376422
cg12974393	-9.02044	8.31282e-05	0.058557	11	107779099
cg25484135	-7.1098	8.77595e-05	0.0590094	20	44828050	CDH22;CDH22	ExonBnd;Body	chr20:44829506-44829848
cg19510698	-7.45391	9.91421e-05	0.0621407	15	101421249	ALDH1A3	Body	chr15:101419261-101421133
cg09807191	-6.053	0.000101759	0.0623651	9	129429749	LMX1B;LMX1B;LMX1B	Body;Body;Body
cg17516572	-10.8371	0.000103161	0.0626412	13	112986575			chr13:112984966-112985733
cg01786973	-9.19014	0.000104611	0.0628396	9	127249749	NR5A1	Body	chr9:127249545-127249996
cg27629948	-8.14285	0.000108868	0.0634596	15	89285170			chr15:89285012-89285287
cg22526139	-7.80546	0.000118643	0.0658689	15	90030153	RHCG	Body	chr15:90029931-90030328
cg07017737	-5.01556	0.000122669	0.0662418	1	6516324	ESPN	Body	chr1:6514108-6516325
cg01733133	-5.89756	0.000132505	0.0673173	6	159290283			chr6:159290673-159291195
cg07668501	-7.83937	0.000134299	0.0677629	16	86766712
cg04269043	-5.01288	0.000134156	0.0677629	16	57918043	CNGB1	3'UTR	chr16:57917881-57918351
cg17236611	-6.21195	0.000135431	0.0680112	4	72977320	NPFFR2;NPFFR2;NPFFR2	5'UTR;Body;Body
cg10453550	8.72172	0.000138538	0.0683325	4	121763322	PRDM5	Body
cg00146756	5.70077	0.000140391	0.0685806	4	6729110			chr4:6728911-6729200
cg03254161	-6.4177	0.000143167	0.0690286	17	76481199	DNAH17	Body
cg25607216	-8.89577	0.000143765	0.0690668	11	126976228
cg18165065	-5.81855	0.000152535	0.0708287	1	8130665
cg04685442	-5.69369	0.000152416	0.0708287	8	49776492
cg26383965	-8.90839	0.000169996	0.0735834	11	60414677	LINC00301	Body	chr11:60414666-60414919
cg00435063	-9.42549	0.00017858	0.0752905	7	157454207	PTPRN2;PTPRN2;PTPRN2	Body;Body;Body	chr7:157453774-157454208
cg14635466	-5.52293	0.00018374	0.0761944	8	101661245	SNX31	Body	chr8:101661671-101662022
cg18670770	-8.49587	0.000192007	0.0771051	4	121991672	C4orf31	5'UTR	chr4:121992003-121993703
cg23231268	-6.73721	0.000204225	0.0782007	3	46792462			chr3:46791861-46792518
cg02923264	-6.51611	0.000234302	0.0814463	22	30901647	SEC14L4;SEC14L4;SEC14L4;SEC14L4	1stExon;5'UTR;1stExon;5'UTR	chr22:30901242-30901744
cg07669403	-5.73262	0.000237389	0.0817645	18	19477059			chr18:19476852-19477103
cg07313064	-8.59935	0.000240152	0.0820244	7	55072617			chr7:55072266-55072622
cg01020309	-5.33626	0.000247117	0.0829597	12	106424133
cg01993818	-12.9171	0.000249086	0.0830712	14	34270437	NPAS3;NPAS3;NPAS3;NPAS3	3'UTR;3'UTR;3'UTR;3'UTR	chr14:34268946-34270438
cg06539490	-7.97721	0.000249837	0.0831397	12	5152380	KCNA5	TSS1500	chr12:5153012-5154346
cg13153047	-6.17356	0.000255988	0.0839041	2	222580846
cg20706134	-5.18932	0.000263459	0.0845281	13	61990025	PCDH20	TSS1500
cg06068127	-6.63308	0.000267576	0.0846376	1	229546540			chr1:229542943-229543770
cg20516209	-5.34286	0.0002691	0.0846519	2	27301943	EMILIN1	1stExon	chr2:27305312-27305612
cg01601949	-5.77093	0.000279639	0.0859264	2	16154325			chr2:16153944-16154419
cg00841760	-6.46752	0.000281052	0.0860151	7	158362966	PTPRN2;PTPRN2;PTPRN2	Body;Body;Body	chr7:158361909-158362970
cg19024700	-6.46946	0.00029119	0.0870975	19	49340765	PLEKHA4;HSD17B14;PLEKHA4	3'UTR;TSS1500;Body	chr19:49340488-49340774
cg08583979	-5.62851	0.000291427	0.0870975	20	20195942	CFAP61	Body
cg23638640	-9.14885	0.000296865	0.0873044	22	25160033	TOP1P2;PIWIL3	TSS1500;5'UTR	chr22:25159865-25160212
cg07945733	-6.42617	0.000296449	0.0873044	10	118429485	C10orf82	TSS200	chr10:118429430-118429853
cg20264543	-5.25395	0.000296835	0.0873044	3	128787213
cg05290300	-6.87756	0.000308521	0.0886789	16	80966763			chr16:80965952-80966478
cg17603537	-8.25439	0.000313344	0.0891897	10	1195916
cg00093478	-8.21856	0.000317364	0.089597	13	112996967			chr13:112997192-112997717
cg15206067	-7.79721	0.000331002	0.0905905	9	140312163	EXD3;EXD3;EXD3;EXD3	Body;Body;5'UTR;5'UTR	chr9:140310894-140312457
cg06134567	-5.06224	0.000332327	0.0906899	22	46658398	PKDREJ	1stExon	chr22:46658397-46659332
cg02994923	-6.46503	0.000337828	0.0910496	2	121303745
cg09586646	-8.08206	0.000343577	0.0916936	9	123605570	PSMD5;LOC253039	TSS1500;Body	chr9:123605043-123605585
cg21563362	-6.03389	0.00035846	0.0931342	12	132340570
cg18331412	-5.63912	0.000362997	0.093533	5	135364986	TGFBI	Body	chr5:135364507-135365036
cg23288838	-8.34428	0.000363739	0.0936451	8	23656074
cg16812006	-5.59615	0.00037042	0.0941971	18	48235826	MAPK4;MAPK4;MAPK4	5'UTR;Body;Body
cg23405152	-6.08355	0.000397584	0.0966678	2	121279886			chr2:121279842-121280183
cg07726288	-8.09685	0.000404569	0.0973001	1	248855278			chr1:248855030-248855470
cg20713174	-5.60735	0.00040539	0.0973001	2	239048352	KLHL30	5'UTR	chr2:239048071-239048454
cg26486036	-5.60988	0.00040942	0.0974622	8	19794619			chr8:19796843-19798006
cg17641252	-5.77231	0.000412002	0.0976574	14	67878535	PLEK2	Body	chr14:67878534-67879167
cg03438417	-5.05083	0.000416592	0.0979835	3	126007325			chr3:126007324-126007527
cg16755348	-7.15037	0.000424948	0.0987936	13	20711574			chr13:20710925-20711258
cg24884332	5.15586	0.000442186	0.100415	16	48997458
cg07895657	-7.63843	0.000452117	0.101375	22	50616420	PANX2;PANX2;PANX2	Body;Body;Body	chr22:50615278-50617900
cg15765817	-6.46859	0.000462583	0.102252	11	78614359	ODZ4	Body	chr11:78614205-78614597
cg17686487	5.35222	0.000468894	0.102632	5	50686281	ISL1	Body	chr5:50685453-50686148
cg00810441	-5.78328	0.000470642	0.102663	21	31781452
cg12288076	-5.27853	0.000474205	0.102928	20	45170254	C20orf123	Body	chr20:45170253-45170467
cg09814029	-8.82432	0.000484	0.103689	1	39212920
cg12285565	-5.17398	0.00048714	0.10384	8	26047780			chr8:26047804-26048097
cg07184807	-8.43142	0.000492239	0.104304	3	157537400
cg00829990	-6.15272	0.000512478	0.105752	1	2928964			chr1:2929155-2929376
cg20996561	-7.75048	0.000527821	0.106692	22	40082316	CACNA1I;CACNA1I	Body;Body	chr22:40081519-40082390
cg07488327	-5.33231	0.000528461	0.106713	10	134853084			chr10:134853083-134853304
cg00907200	-8.03038	0.000533503	0.107051	2	239037422	ESPNL	Body	chr2:239037357-239037583
cg10325621	-6.5268	0.000546952	0.107911	5	72717909			chr5:72715407-72715997
cg12404281	-5.47076	0.000546923	0.107911	1	165414806	RXRG;RXRG	TSS1500;TSS1500
cg04731038	-10.3035	0.000555819	0.108552	17	48858636			chr17:48858635-48858938
cg05162306	-6.6603	0.00056619	0.109168	14	95826734			chr14:95826675-95826941
cg17119387	-5.57568	0.000568493	0.109293	17	2615431	KIAA0664	TSS1500	chr17:2614320-2615630
cg09477019	-5.04572	0.000568033	0.109293	16	56681945
cg24716879	-5.99193	0.000574829	0.10955	1	235105872
cg21459583	-5.07269	0.000592287	0.110593	1	227974177			chr1:227974428-227974827
cg11245681	-7.07577	0.000602428	0.111199	5	176166754			chr5:176170244-176170796
cg01281851	6.65309	0.000634853	0.113019	7	57271463			chr7:57270847-57271464
cg09849283	-5.95373	0.000641539	0.113361	4	177674519	VEGFC	Body
cg06521653	-5.67528	0.000650265	0.113982	16	85845811			chr16:85845625-85845831
cg14116153	-5.11288	0.000660691	0.114657	13	113001355			chr13:112997192-112997717
cg17962638	-5.21133	0.000666866	0.114813	6	90597340			chr6:90597207-90597653
cg04857403	-7.2847	0.000672772	0.115221	1	43473030			chr1:43472867-43473334
cg10890302	-10.8296	0.00068036	0.11586	6	32064246	TNXB	Body	chr6:32063533-32065044
cg27023360	-5.08798	0.000684425	0.116287	16	51393415
cg18941641	-7.75879	0.000721803	0.118674	10	78392320
cg10208897	-10.3483	0.000728155	0.118935	5	178548229	ADAMTS2	Body	chr5:178547421-178548701
cg24739407	-7.65095	0.000745449	0.119751	2	214931805	SPAG16	Body
cg03226114	-7.88864	0.000776939	0.121554	17	75798752
cg25425537	-5.09617	0.000785799	0.1221	2	6910518
cg25396728	-10.078	0.000789545	0.122347	12	248500	IQSEC3;IQSEC3	Body;Body	chr12:247455-248501
cg19318393	-6.74507	0.000802071	0.122918	1	223936508	CAPN2;CAPN2	Body;Body	chr1:223936342-223937044
cg19089328	-5.41609	0.000817243	0.123674	11	71210210	NADSYN1	Body
cg19948393	-6.60787	0.000820183	0.123853	12	52281810	ANKRD33;ANKRD33;ANKRD33;ANKRD33	1stExon;5'UTR;1stExon;5'UTR
cg07676859	-5.12021	0.000818967	0.123853	20	23015932	SSTR4	TSS200	chr20:23015716-23016879
cg15182635	-7.4172	0.000821755	0.123882	10	77165167	C10orf41;C10orf41	Body;Body	chr10:77155128-77169600
cg20272155	-6.13206	0.000842923	0.125093	11	1769462	HCCA2;LOC402778	Body;TSS200	chr11:1768979-1770712
cg11842367	-7.16697	0.000867362	0.126533	1	78703580	MGC27382	Body
cg09203312	-6.34604	0.00087341	0.126811	13	20805196	GJB6;GJB6;GJB6;GJB6;GJB6	5'UTR;5'UTR;5'UTR;5'UTR;1stExon	chr13:20806016-20806867
cg27339941	-6.14175	0.000906941	0.128137	9	89734804
cg24720849	-5.1922	0.000986616	0.1328	11	1854357	SYT8	TSS1500
cg09669354	-6.26919	0.000997406	0.133533	16	1116010	LOC146336	Body	chr16:1115827-1116468
cg04295298	-5.15074	0.00102202	0.134902	19	19336353	NCAN	Body	chr19:19335771-19336151
cg03964111	-6.53967	0.00104457	0.135783	7	150498493	TMEM176B;TMEM176B;TMEM176B;TMEM176B;TMEM176A	TSS200;TSS1500;TSS1500;TSS1500;5'UTR	chr7:150496809-150498206
cg19107655	-5.17288	0.00105042	0.13617	13	112838528
cg19097322	-5.99909	0.00105912	0.136519	6	123100553	FABP7	TSS200
cg07805777	-5.62329	0.00106695	0.136954	11	15962932			chr11:15962882-15963223
cg27379787	-5.91582	0.00107586	0.137277	2	239907658
cg14077898	-5.57836	0.00112514	0.140045	12	100750695	SLC17A8;SLC17A8	TSS200;TSS200
cg13793718	-7.07398	0.00113862	0.140959	13	25212248			chr13:25212380-25212623
cg10343365	-7.59811	0.00114697	0.141262	8	36839245
cg15160709	-8.16053	0.00115269	0.141574	2	72357937	CYP26B1	3'UTR
cg14109914	5.13869	0.0011963	0.1432	1	19765564	CAPZB;CAPZB;CAPZB;CAPZB	Body;Body;Body;Body
cg17508302	-7.46408	0.00120612	0.143699	1	161575716	HSPA7	TSS200	chr1:161575534-161576908
cg22199969	-8.35601	0.00121828	0.144167	2	233323840	ALPI	Body	chr2:233323380-233323936
cg09370806	-5.06512	0.0012326	0.144987	12	105994959
cg16624210	8.22151	0.00123704	0.145197	5	671434	TPPP	Body	chr5:667947-668589
cg26718033	-5.40684	0.00124246	0.145445	8	144467993
cg09075844	-6.91809	0.00128298	0.147272	5	1245902	SLC6A18	Body	chr5:1245901-1246927
cg14646039	-6.51835	0.00130047	0.147734	5	152729842
cg25712984	-5.98059	0.00133972	0.149384	4	130467216
cg17034390	-6.28295	0.00137384	0.150256	6	30095326			chr6:30095173-30095610
cg22082501	-5.07642	0.00140647	0.151399	3	74316889	CNTN3	Body
cg08795949	-6.37073	0.00142303	0.151971	6	166419138			chr6:166421891-166422241
cg21122225	-5.23239	0.00143762	0.152795	2	238832508
cg26034531	-6.74875	0.00143894	0.152847	1	99469577	LPPR5;LPPR5	Body;Body	chr1:99469932-99470968
cg21876869	-5.78494	0.0014769	0.154487	11	119352425
cg19868495	-5.62942	0.00149941	0.155426	13	61995249
cg17791491	7.24069	0.00157149	0.158016	4	4784186	LOC101928279	Body
cg06911613	-8.4522	0.00159083	0.159189	16	85846184			chr16:85845625-85845831
cg25337631	-6.9206	0.00159349	0.159217	10	103500093
cg10612452	-7.08603	0.00162234	0.160028	17	9019086	NTN1	Body	chr17:9018996-9019207
cg15165122	-8.55435	0.00174866	0.164821	2	71206291	ANKRD53;ANKRD53	Body;Body	chr2:71205563-71206529
cg12607413	-5.99897	0.00178209	0.166161	11	66062536	TMEM151A	Body	chr11:66061831-66063092
cg25792518	-8.64677	0.00183638	0.167771	17	48545950	ACSF2;CHAD	Body;1stExon	chr17:48545570-48546900
cg18757807	-7.92407	0.00188905	0.169741	2	127566894
cg14381095	-5.30817	0.0019547	0.172059	12	39436988
cg03575512	-5.43397	0.00197175	0.172463	5	1004495			chr5:1003937-1005687
cg01565314	-6.35348	0.00218383	0.178995	19	45737610	EXOC3L2	TSS200	chr19:45737482-45738145
cg00497232	-6.76543	0.00220446	0.17927	4	6665905			chr4:6665671-6666089
cg02799090	-5.46737	0.00222906	0.180077	10	130508166			chr10:130508443-130508658
cg17801352	-6.70589	0.00231922	0.182227	2	1749076	PXDN	TSS1500	chr2:1746833-1748971
cg19445322	-6.84175	0.00248694	0.186495	3	13246196			chr3:13245692-13246212
cg02873391	-5.64222	0.00255569	0.188104	11	130470658
cg05100067	-6.29781	0.00289205	0.196918	2	2295969	MYT1L	5'UTR
cg08883853	-7.66606	0.00299531	0.199123	7	1026168	CYP2W1	Body	chr7:1026167-1026395
cg00850481	-7.07268	0.00318667	0.203481	1	228891306			chr1:228890742-228890951
cg23567719	-7.57423	0.00334197	0.206869	6	34482460	PACSIN1;PACSIN1	TSS200;5'UTR
cg00288612	-6.99914	0.00338246	0.207478	6	40302419
cg22503318	6.72178	0.00343381	0.208536	1	202663616	SYT2	5'UTR
cg01511231	-6.36021	0.00347043	0.209313	1	1109676	TTLL10	5'UTR	chr1:1109314-1110145
cg26496749	-6.00377	0.00373759	0.21474	1	8198083
cg10831246	-6.7523	0.00385854	0.217186	17	18553663
cg06012872	-7.37932	0.00392292	0.218732	10	45374841
cg13470069	-6.86593	0.0041496	0.22277	17	40307567	RAB5C;RAB5C	TSS1500;TSS1500	chr17:40306909-40307263
cg01237541	-7.08065	0.00436616	0.2272	10	85306289
cg26778345	-6.39943	0.00483696	0.235019	16	8806586	ABAT;ABAT	5'UTR;TSS1500
cg03400060	-7.5915	0.00493481	0.236645	5	78365801	BHMT2;DMGDH	Body;TSS1500	chr5:78365298-78365711
cg16951942	-7.43585	0.0051138	0.239788	4	2366563	ZFYVE28;ZFYVE28;ZFYVE28;ZFYVE28;ZFYVE28;ZFYVE28;ZFYVE28;ZFYVE28	1stExon;1stExon;Body;Body;Body;Body;5'UTR;5'UTR	chr4:2366421-2367092
cg16065768	-7.23827	0.00622182	0.257026	12	114107712
cg17247873	-9.19413	0.00643042	0.259975	10	134332277
cg02930419	-7.45732	0.00688757	0.265388	17	19628087			chr17:19627877-19628298
cg03610228	-7.18475	0.00788994	0.278361	10	21799395			chr10:21797632-21799341
cg00632657	-8.82781	0.00849071	0.284978	10	27703336	PTCHD3	TSS200	chr10:27702368-27703378
cg22249529	-8.87135	0.00912626	0.292313	22	50985797	KLHDC7B	TSS1500	chr22:50984972-50988141
cg09933458	-7.62981	0.00938037	0.294915	13	112063695			chr13:112063569-112064022
